# Supplementary material for: CABLES1 expression is reduced in human subcutaneous adipose tissue in obesity and type 2 diabetes but may not directly impact adipocyte glucose and lipid metabolism
Source: Adipocyte. 2023 Aug 9;12(1):2242997. doi: 10.1080/21623945.2023.2242997 (PMC10413912; doi:10.1080/21623945.2023.2242997)
Supplement: Supplemental Material [file KADI_A_2242997_SM1924.zip]

Archive with 2 entries (2 files):
- CABLES1_Supplementary File 2.xlsx
- CABLES1_Supplementary_File1_final__1_.docx
