# Supplementary material for: CABLES1 expression is reduced in human subcutaneous adipose tissue in obesity and type 2 diabetes but may not directly impact adipocyte glucose and lipid metabolism
Source: Adipocyte. 2023 Aug 9;12(1):2242997. doi: 10.1080/21623945.2023.2242997 (PMC10413912; doi:10.1080/21623945.2023.2242997)
Supplement: Supplemental Material [file KADI_A_2242997_SM1924.zip › CABLES1_Supplementary File 2.xlsx]

## Sheet: Sheet1
Subject ID	Group	Cables1_FPKM	CDK5_FPKM	cdkn1a_FPKM	cdkn1b_FPKM	cdkn2c_FPKM	cdk2_FPKM	ADR2A_FPKM	AGPAT1_FPKM	AGPAT2_FPKM	AGPAT3_FPKM	AKT1_FPKM	AKT2_FPKM	CD36_FPKM	CIDEC_FPKM	DGAT1_FPKM	DGAT2_FPKM	FABP4_FPKM	FASN_FPKM	INSR_FPKM	LIPE_FPKM	LPL_FPKM	MGLL_FPKM	PLIN3_FPKM	PLIN4_FPKM	ATGL_FPKM	PPARG_FPKM	SLC2A1_FPKM	SLC2A4_FPKM	CEBPA_FPKM
E7201002	Without T2D	14.004	4.7394	16.6691	33.0368	167.493	4.83939	44.289	68.0732	414.779	14.4325	29.6185	28.8611	2038.06	4548.69	229.517	660.06	31565.2	481.628	15.8601	257.209	825.992	192.682	20.3116	1148.62	289.101	242.985	1.3108	13.1479	341.697
E7201003	Without T2D	12.1496	1.9463	10.7162	57.1576	149.126	6.88807	95.3226	39.4959	92.9842	15.87	14.7881	12.464	3050.77	1366.62	34.6772	898.643	39460.9	328.107	14.4682	49.9139	1913.8	126.707	27.6094	142.26	61.2823	331.862	2.87085	22.8585	235.036
E7201004	Without T2D	9.51431	1.3271	3.96977	70.4435	259.616	6.54083	35.8784	20.9318	112.94	9.30781	20.8006	16.4145	2301.49	1550.34	51.9497	365.314	40290.2	310.248	14.9954	192.135	1142.71	98.031	12.4892	330.77	84.1291	265.131	1.23943	14.1076	229.673
E7201008	Without T2D	17.5673	7.60244	21.4685	25.3961	81.9543	9.80007	55.2039	35.6925	298.798	17.5662	49.5409	50.4746	1710.87	2359.27	91.8291	440.548	24845	209.852	14.9497	703.036	730.06	205.329	17.0772	1232	415.881	199.511	2.19635	9.65255	239.138
E7201010	Without T2D	19.0555	5.94594	21.2499	21.8744	62.8908	7.26949	34.2517	39.4606	118.706	13.1179	34.1469	15.2119	1846.42	2425.75	30.4393	309.683	52867.6	96.8449	15.7674	215.377	457.227	105.533	30.4649	407.76	127.304	177.465	0.810084	5.02306	179.624
E7201011	Without T2D	12.4822	4.3245	14.6675	41.3961	160.136	6.72653	45.7238	30.4707	124.771	15.7309	26.1822	21.0406	3545.32	846.184	43.1505	462.94	17436.4	183.181	16.3027	165.09	1201.83	146.426	22.9961	366.45	131.139	239.845	2.46767	14.0591	191.467
E7201012	Without T2D	27.9163	10.7674	25.1043	26.3479	216.076	5.35891	80.5115	55.874	411.152	16.9129	37.9265	39.1014	1839.78	3406.94	243.326	1459.99	29190.1	472.461	15.7752	469.729	1156.26	259.814	26.6091	1281.85	378.97	404.179	2.51714	26.0705	383.028
E7201014	Without T2D	15.4669	11.5599	16.5523	29.4576	186.313	5.45284	81.0714	37.6473	102.42	10.5814	24.8305	14.8506	2894.42	2841.52	49.0893	587.159	41698.7	174.765	13.1975	124.93	939.542	135.971	29.4698	351.66	123.099	268.116	0	20.1572	305.563
E7201020	Without T2D	13.7226	5.08283	11.0427	21.7933	101.439	5.68909	39.3748	32.1199	152.041	28.5892	40.432	24.8201	1912.7	1742.1	147.122	718.869	23386.1	93.2059	12.4575	227.358	441.911	174.212	26.4994	849.95	329.431	237.634	1.60418	20.5236	202.683
E7201021	Without T2D	12.5105	6.00622	11.6479	33.3051	97.8077	7.37843	31.1106	24.513	134.081	19.2959	37.1932	53.3153	3232.8	902.38	52.3607	536.286	13595.6	104.583	14.1246	564.909	784.316	170.508	14.2488	809.74	265.661	158.351	2.45409	9.34495	147.66
E7201023	Without T2D	26.2323	4.14387	421.047	25.6971	122.422	18.4592	70.365	16.5398	118.449	32.3027	37.9204	115.314	4585.45	559.723	44.1933	890.413	10813.2	115.899	13.0529	406.616	1541.74	212.943	26.1596	643.4	218.127	296.104	6.13952	14.7002	135.528
E7201030	Without T2D	15.219	3.99592	15.1187	48.214	150.105	5.27091	46.7648	24.1455	166.604	12.8601	26.3784	23.9009	2375.16	976.834	73.8622	548.997	18663.6	94.055	15.2966	358.401	906.035	142.707	15.325	552.91	197.409	156.355	1.72531	8.90481	202.851
E7201032	Without T2D	27.7915	7.11869	39.6787	34.2358	89.9023	3.15388	55.0517	66.5096	175.162	14.6885	25.6301	18.751	754.386	4423.02	99.4074	303.272	44744.7	208.974	15.2042	231.489	575.037	176.401	35.346	646.8	269.474	221.921	1.30084	7.64059	299.568
E7201034	Without T2D	17.1958	11.0743	14.4621	22.6005	250.029	8.23176	81.0336	45.0886	210.984	19.6863	33.7487	41.4312	1892.37	2523.97	77.6008	1310.45	35272.1	177.581	15.8925	267.722	1159.22	212.162	18.3384	641.01	205.855	318.565	1.54027	19.3363	288.286
E7201035	Without T2D	18.2093	3.66129	6.58742	58.788	204.129	6.36809	43.589	23.2807	122.371	16.7206	31.7098	45.886	2321.39	874.373	38.0836	431.849	16677.9	272.311	13.4426	527.054	1027.07	117.81	11.0579	459.32	192.045	153.271	3.35484	12.2072	172.266
E7201036	Without T2D	13.4108	6.93035	33.7346	37.1391	55.4406	7.10999	45.1754	29.09	117.579	11.3256	25.9957	24.3495	3227.02	1322.39	34.6785	357.688	25258.8	167.3	10.3168	311.47	736.349	96.6746	18.2333	487.2	129.891	175.582	3.58534	6.97293	142.128
E7201037	Without T2D	14.5964	4.01355	12.8259	38.4748	59.0597	7.10779	39.4179	24.8241	123.848	13.1018	22.7814	14.7208	1898.86	1707.33	37.4817	511.446	19893	196.545	20.6392	157.643	760.547	93.2701	17.4642	260.48	114.178	212.804	1.9466	10.6095	138.693
E7201038	Without T2D	24.0021	5.65286	10.1525	40.2181	87.5815	5.62195	23.5472	35.7127	213.514	13.1092	27.0214	28.5944	1516.32	2926.02	113.983	345.616	17194.6	192.373	18.6313	328.054	501.086	155.755	36.0647	609.76	170.075	178.042	3.31698	18.1485	245.252
E7201039	Without T2D	13.3014	6.76139	131.01	24.1311	199.822	11.4253	31.3758	16.8967	118.105	21.8507	36.3405	84.0713	9726.89	942.365	35.5611	641.963	26447.5	53.717	11.5818	360.186	1477.31	170.488	14.184	591.02	207.318	294.001	2.03862	6.71327	108.179
E7201040	Without T2D	12.6961	1.89337	9.76383	50.4823	109.248	5.71966	41.3404	21.9533	76.238	11.6754	16.3886	11.2882	3667.66	1364.21	42.3111	331.244	24458.8	84.4513	13.8051	178.92	900.042	96.6911	22.0161	306.52	83.1262	196.944	1.26816	4.93892	192.677
E7201001	T2D	12.4589	2.71277	7.20205	47.4231	182.839	7.42851	47.6758	23.2205	129.062	13.0698	22.425	42.1932	3928.21	904.345	51.4278	681.747	18715.5	118.007	18.5531	279.809	1347.79	157.523	14.9139	438.7	138.118	226.273	0.818672	15.9003	199.229
E7201005	T2D	12.0219	9.68961	23.1535	33.5671	74.6308	6.06843	31.1885	40.2589	171.918	10.1898	30.3636	22.2375	2251.72	2901.09	80.8604	210.941	20031.2	205.928	12.5517	302.905	442.477	119.85	39.0634	664.01	208.25	200.917	2.70004	7.01896	180.542
E7201006	T2D	26.0547	9.40689	15.7702	43.7489	150.099	6.53338	55.2366	39.398	142.591	14.9608	42.429	37.3546	3037.17	1301.27	51.696	718.446	26503.1	99.3158	25.3214	181.673	1144.19	230.366	16.906	367.98	165.428	324.249	1.30081	15.1072	176.232
E7201007	T2D	10.9572	11.1845	7.99199	47.1217	129.528	4.53734	56.6321	38.9655	134.575	15.4098	28.2092	13.1339	2407.91	1645.95	76.7446	539.774	29684.7	143.889	15.2185	144.361	715.064	134.853	24.4424	366.48	114.975	313.092	1.44666	9.06121	214.694
E7201009	T2D	9.64098	3.71958	7.71605	34.0211	65.2365	8.00781	43.2808	14.2579	43.8242	20.4289	16.9453	37.4898	4965.03	517.79	20.925	368.836	11529.1	69.8038	13.8346	118.713	1055.79	105.471	9.17918	214.31	85.7106	174.909	1.15195	4.22928	90.2145
E7201013	T2D	15.5968	4.92449	14.1568	40.4233	56.0516	4.15267	40.4691	49.6301	82.0049	12.2036	15.8672	9.90417	2052.16	2408.51	87.2916	218.945	42971	167.476	15.0111	112.762	517.631	65.4066	32.2808	335.27	113.595	224.631	1.157	4.0992	152.203
E7201015	T2D	8.28928	2.05488	11.0083	75.0481	61.0143	6.8843	46.3085	16.3156	26.1707	9.93552	8.28721	7.49754	3353.51	758.484	31.7164	433.009	22345.3	124.907	14.8398	29.7347	1401.53	59.054	13.1122	54.22	28.2028	156.186	0.660967	8.72653	125.014
E7201016	T2D	10.0734	10.4565	19.286	30.3486	103.718	6.02496	46.5145	28.5801	160.608	13.5788	35.4477	15.6693	2212.49	1486.04	51.0808	674.592	15090.5	164.959	11.9336	200.87	553.821	119.799	31.314	616.65	168.021	216.172	3.0841	7.19338	179.485
E7201017	T2D	11.1232	5.0429	13.5118	30.8649	62.9368	9.87983	27.1344	23.9951	104.079	11.4923	32.6428	50.8406	2122.28	769.783	36.9624	187.046	11849.3	90.4311	12.7502	438.142	610.969	103.287	15.9756	549.09	207.942	146.535	2.05556	8.40456	115.217
E7201018	T2D	10.8402	4.93991	10.8581	28.6234	60.5748	13.0746	26.0885	21.5494	64.4324	15.3462	35.4972	60.2322	2555.83	792.385	43.6551	347.795	14431.4	102.826	14.9051	135.446	1063.31	125.477	11.6899	239.25	158.869	162.678	2.22188	9.01965	130.298
E7201022	T2D	11.3782	5.61763	11.6345	35.8108	107.309	5.50944	40.79	21.9149	146.137	15.4825	30.4503	40.9584	3584.89	902.745	47.9421	541.153	11348	102.203	14.4027	383.284	911.103	176.274	16.9548	826.66	192.613	184.025	1.51145	6.8925	155.186
E7201024	T2D	11.4986	2.27238	8.55694	39.6098	29.7716	9.86165	30.4132	16.1939	29.0947	10.5308	19.1137	25.8083	2900.68	360.449	21.9431	132.066	17372.5	50.9175	13.5322	116.504	679.217	83.1115	10.3193	143.24	75.2175	144.796	0.57248	2.14983	70.2796
E7201025	T2D	13.1308	3.37972	14.7359	46.9654	73.027	7.35524	36.6383	23.3791	89.1486	11.3187	21.4376	14.3331	2887.76	578.999	32.9521	205.591	17248.3	37.9284	14.5258	237.018	734.422	112.366	20.7486	342.79	106.819	150.84	2.17744	3.52965	126.722
E7201026	T2D	14.5862	11.1014	13.1788	16.3765	225.877	7.9598	60.3129	41.4954	260.829	21.8034	51.7026	86.601	2275.44	1789.51	86.9979	1381.91	18997.6	259.202	15.0827	445.796	1171.79	280.791	21.5107	1076.58	296.551	260.403	2.01783	27.6982	209.567
E7201027	T2D	12.7808	5.18867	12.857	43.5545	119.683	6.00721	48.4634	21.1723	149.597	13.1674	24.9462	26.4732	2979.91	1114.08	56.1488	506.087	20497.2	62.2932	11.4926	353.277	687.395	180.071	22.889	684.23	174.953	182.483	0.755088	6.56785	195.919
E7201028	T2D	8.57249	4.88554	8.15433	46.1768	37.1677	7.1717	24.1562	13.4135	71.7825	8.23315	17.4828	33.2885	3390.06	850.336	38.0083	374.809	21412.8	176.334	14.3833	244.093	1017.78	90.78	15.1666	364.49	114.061	161.254	0.649877	6.10523	143.986
E7201029	T2D	10.2355	2.46789	11.1484	68.1368	90.9079	7.20377	34.5891	24.1101	48.7762	10.1301	15.4116	6.75884	2810.23	1113.45	18.4983	272.19	31140.8	104.322	15.5847	69.0663	952.983	63.9228	16.8598	100.01	45.0465	163.868	0.911465	5.26759	143.902
E7201031	T2D	8.99741	2.17891	11.5962	31.352	41.5337	5.59506	30.2856	19.6061	55.0489	12.0306	23.4291	30.8954	2968.96	1116.37	28.4834	352.953	16802.1	35.18	13.9117	156.18	773.525	86.9637	15.5981	220.26	86.7277	165.501	1.04054	3.813	122.945
E7201033	T2D	22.2231	4.81468	17.9375	41.3512	373.741	6.87866	25.159	36.3518	301.523	14.4617	40.3525	76.9574	2839.07	2360.31	82.9105	860.91	30064.3	859.98	20.2314	690.035	1456.52	230.463	13.1209	792.78	402.188	288.776	0.878404	34.5669	179.326
